# Supplementary material for: A novel mitochondrial genome of Arborophila and new insight into Arborophila evolutionary history
Source: PLoS One. 2017 Jul 25;12(7):e0181649. doi: 10.1371/journal.pone.0181649 (PMC5526529; doi:10.1371/journal.pone.0181649)
Supplement: S3 Table — The states of ND3 are signed with WOC: Without extra Cytosine and WEC: With extra Cytosine. (XLSX) [file pone.0181649.s007.xlsx]

## Sheet: 426_birds_for_ND3_investigation
S3 Table. Mitochondrial ND3 genes information of 426 birds
NO.	genbank_accession	Order	ranges_of_cds	state
1	Y18522.2	Passeriformes	9565:9916	WOC
2	NC_000846.1	Rheiformes	9511:9685,9686:9863	WEC
3	NC_000877.1	Anseriformes	10603:10777,10778:10955	WEC
4	NC_000878.1	Falconiformes	9593:9767,9768:9945	WEC
5	NC_000879.1	Passeriformes	9592:9943	WOC
6	NC_000880.1	Passeriformes	10859:11210	WOC
7	NC_002197.1	Ciconiiformes	11323:11674	WOC
8	NC_002196.1	Ciconiiformes	11601:11952	WOC
9	NC_002672.1	Dinornithiformes	11034:11207,11208:11386	WEC
10	NC_002673.1	Dinornithiformes	11026:11199,11200:11378	WEC
11	NC_002784.1	Casuariiformes	9517:9690,9691:9869	WEC
12	NC_002785.1	Struthioniformes	9498:9671,9672:9850	WEC
13	NC_002779.1	Dinornithiformes	9530:9705,9706:9882	WEC
14	NC_003128.3	Falconiformes	9529:9880	WOC
15	NC_003408.1	Galliformes	10692:10865,10866:11044	WEC
16	NC_003712.2	Charadriiformes	10701:10874,10875:11053	WEC
17	NC_004538.1	Sphenisciformes	9541:9714,9715:9893	WEC
18	NC_004539.1	Anseriformes	9550:9723,9724:9902	WEC
19	NC_003713.2	Charadriiformes	9503:9676,9677:9855	WEC
20	NC_004575.1	Galliformes	10685:10858,10859:11037	WEC
21	NC_002783.2	Rheiformes	9514:9687,9688:9866	WEC
22	NC_002782.2	Apterygiformes	9526:9699,9700:9878	WEC
23	NC_002781.3	Tinamiformes	9531:9704,9705:9883	WEC
24	NC_002772.2	Tinamiformes	9512:9685,9686:9864	WEC
25	NC_002778.2	Casuariiformes	9516:9689,9690:9868	WEC
26	NC_005933.1	Anseriformes	9532:9705,9706:9884	WEC
27	NC_005932.1	Strigiformes	9524:9697,9698:9876	WEC
28	NC_005931.1	Psittaciformes	9517:9690,9691:9868	WEC
29	NC_006382.1	Galliformes	10723:10896,10897:11075	WEC
30	NC_007011.1	Anseriformes	9555:9728,9729:9907	WEC
31	NC_007006.1	Charadriiformes	9512:9685,9686:9864	WEC
32	NC_007007.1	Gaviiformes	9559:9732,9733:9911	WEC
33	NC_007174.1	Procellariiformes	9547:9720,9721:9899	WEC
34	AP003325.1	Galliformes	10839:11012,11013:11191	WEC
35	NC_007239.1	Galliformes	10839:11012,11013:11191	WEC
36	NC_007240.1	Galliformes	10839:11012,11013:11191	WEC
37	NC_007238.1	Galliformes	10779:10952,10953:11131	WEC
38	NC_007227.1	Galliformes	9569:9742,9743:9921	WEC
39	NC_007235.1	Galliformes	10784:10957,10958:11136	WEC
40	AP008238.1	Falconiformes	13535:13886	WOC
41	AP008239.1	Falconiformes	13846:14197	WOC
42	NC_007598.1	Falconiformes	13535:13886	WOC
43	NC_007599.1	Falconiformes	13846:14197	WOC
44	NC_007628.1	Ciconiiformes	9554:9727,9728:9906	WEC
45	NC_007691.1	Anseriformes	12605:12778,12779:12957	WEC
46	NC_007883.1	Passeriformes	9555:9906	WOC
47	NC_007897.1	Passeriformes	9564:9915	WOC
48	NC_007978.1	Charadriiformes	12606:12957	WOC
49	NC_007979.1	Pelecaniformes	13658:14009	WOC
50	NC_007975.1	Passeriformes	9535:9886	WOC
51	AP009191.1	Procellariiformes	9406:9758	WEC
52	AP009192.1	Pelecaniformes	9348:9700	WEC
53	AP009193.1	Procellariiformes	9476:9828	WEC
54	NC_008138.1	Sphenisciformes	9636:9810,9811:9988	WEC
55	NC_008139.1	Gaviiformes	9535:9709,9710:9887	WEC
56	NC_008132.1	Pelecaniformes	10702:10875,10876:11054	WEC
57	NC_008140.1	Podicipediformes	9446:9620,9621:9798	WEC
58	NC_008540.1	Apodiformes	9540:9891	WOC
59	NC_008546.1	Piciformes	9550:9724,9725:9902	WEC
60	NC_008550.1	Falconiformes	9506:9680,9681:9858	WEC
61	NC_008548.1	Falconiformes	9577:9751,9752:9929	WEC
62	NC_008547.1	Falconiformes	9596:9770,9771:9948	WEC
63	NC_008551.1	Pelecaniformes	9560:9734,9735:9912	WEC
64	NC_008549.1	Piciformes	9514:9688,9689:9866	WEC
65	NC_007172.2	Procellariiformes	9524:9697,9698:9876	WEC
66	NC_009134.1	Psittaciformes	9513:9686,9687:9865	WEC
67	NC_009684.1	Anseriformes	10588:10762,10763:10940	WEC
68	NC_009736.1	Pelecaniformes	11545:11719,11720:11897	WEC
69	NC_010091.1	Gruiformes	9501:9675,9676:9853	WEC
70	NC_010094.1	Trochiliformes	9519:9693,9694:9871	WEC
71	NC_010095.1	Podicipediformes	9523:9697,9698:9875	WEC
72	NC_010089.1	Phoenicopteriformes	9539:9713,9714:9891	WEC
73	NC_010092.1	Gruiformes	9511:9685,9686:9863	WEC
74	NC_010228.1	Passeriformes	9567:9917	WOC
75	NC_010227.1	Passeriformes	9562:9913	WOC
76	NC_010229.1	Passeriformes	9565:9915	WOC
77	NC_010781.1	Galliformes	10680:10853,10854:11032	WEC
78	NC_010778.1	Galliformes	10691:10864,10865:11043	WEC
79	NC_010771.1	Galliformes	10690:10863,10864:11042	WEC
80	NC_010774.1	Galliformes	10691:10864,10865:11043	WEC
81	NC_010770.1	Galliformes	10680:10853,10854:11032	WEC
82	NC_010767.1	Galliformes	10689:10862,10863:11041	WEC
83	NC_010965.1	Anseriformes	10595:10769,10770:10947	WEC
84	NC_010962.1	Pelecaniformes	10885:11058,11059:11237	WEC
85	NC_011196.1	Anseriformes	9551:9724,9725:9903	WEC
86	NC_011307.1	Falconiformes	9585:9758,9759:9937	WEC
87	NC_011708.1	Psittaciformes	9501:9675,9676:9852	WEC
88	NC_011709.1	Cuculiformes	9536:9710,9711:9888	WEC
89	NC_011711.1	Cuculiformes	9538:9887	WOC
90	NC_011712.1	Coraciiformes	9503:9677,9678:9855	WEC
91	NC_011714.1	Trogoniformes	9587:9761,9762:9939	WEC
92	NC_011718.1	Caprimulgiformes	9519:9693,9694:9871	WEC
93	NC_011816.1	Galliformes	10724:10897,10898:11076	WEC
94	NC_011817.1	Galliformes	10694:10867,10868:11046	WEC
95	NC_011818.1	Falconiformes	14134:14485	WOC
96	FJ769844.1	Gruiformes	9509:9683,9684:9861	WEC
97	FJ769845.1	Gruiformes	9510:9684,9685:9862	WEC
98	NC_012140.1	Gruiformes	14277:14628	WOC
99	NC_012142.1	Gruiformes	12815:13166	WOC
100	NC_012143.1	Gruiformes	13016:13367	WOC
101	NC_012453.1	Galliformes	10730:11081	WOC
102	FJ752425.1	Galliformes	10726:10899,10900:11078	WEC
103	FJ752430.1	Galliformes	10683:10856,10857:11035	WEC
104	FJ752435.1	Galliformes	10673:10846,10847:11025	WEC
105	NC_012772.1	Pelecaniformes	10686:10858,10859:11038	WEC
106	NC_012843.1	Anseriformes	12624:12798,12799:12976	WEC
107	NC_012844.1	Anseriformes	12633:12984	WOC
108	NC_012895.1	Galliformes	10683:10856,10857:11035	WEC
109	NC_012897.1	Galliformes	10695:10868,10869:11047	WEC
110	NC_012900.1	Galliformes	10701:10874,10875:11053	WEC
111	NC_013146.1	Pelecaniformes	10925:11096,11097:11277	WEC
112	NC_013244.1	Columbiformes	9540:9714,9715:9892	WEC
113	NC_013619.1	Galliformes	10734:10907,10908:11085	WEC
114	NC_013838.1	Passeriformes	9565:9916	WOC
115	NC_013483.2	Passeriformes	9565:9916	WOC
116	NC_013978.1	Columbiformes	9520:9693,9694:9872	WEC
117	NC_013979.1	Galliformes	10706:11057	WOC
118	NC_002069.2	Passeriformes	9565:9916	WOC
119	NC_014046.1	Gruiformes	10786:10960,10961:11138	WEC
120	NC_014180.1	Galliformes	10748:10921,10922:11100	WEC
121	NC_014341.1	Passeriformes	9551:9902	WOC
122	NC_014455.1	Passeriformes	9554:9905	WOC
123	NC_014576.1	Galliformes	10678:10851,10852:11030	WEC
124	NC_014879.1	Passeriformes	9561:9912	WOC
125	NC_015074.1	Passeriformes	9565:9915	WOC
126	NC_015077.1	Pelecaniformes	9539:9713,9714:9891	WEC
127	NC_015085.1	Bucerotiformes	9565:9738,9739:9917	WEC
128	NC_015087.1	Bucerotiformes	9563:9736,9737:9915	WEC
129	NC_015114.1	Passeriformes	9566:9917	WOC
130	NC_010195.2	Galliformes	9553:9726,9727:9905	WEC
131	NC_015190.1	Columbiformes	6730:6903,6904:7081	WEC
132	NC_015192.1	Psittaciformes	6778:6951,6952:7129	WEC
133	NC_015195.1	Passeriformes	9553:9904	WOC
134	NC_015196.1	Passeriformes	9553:9904	WOC
135	NC_015197.1	Psittaciformes	6739:6912,6913:7090	WEC
136	NC_015198.1	Passeriformes	9563:9914	WOC
137	NC_015199.1	Bucerotiformes	6739:6912,6913:7090	WEC
138	NC_015200.1	Passeriformes	9565:9916	WOC
139	NC_015201.1	Bucerotiformes	6738:6911,6912:7089	WEC
140	NC_015207.1	Columbiformes	6735:6908,6909:7086	WEC
141	NC_015203.1	Columbiformes	6729:6902,6903:7080	WEC
142	NC_015232.1	Passeriformes	9546:9897	WOC
143	NC_015233.1	Passeriformes	9562:9913	WOC
144	NC_015234.1	Passeriformes	9549:9900	WOC
145	NC_015236.1	Gruiformes	12905:13078,13079:13257	WEC
146	NC_015237.1	Passeriformes	9555:9906	WOC
147	NC_015482.1	Anseriformes	9535:9886	WOC
148	NC_015530.1	Psittaciformes	6736:6909,6910:7087	WEC
149	NC_015613.1	Passeriformes	9554:9905	WOC
150	NC_015802.1	Passeriformes	9549:9902	WOC
151	NC_015807.1	Pelecaniformes	9553:9726,9727:9905	WEC
152	NC_015810.1	Passeriformes	9560:9911	WOC
153	NC_015824.1	Passeriformes	9557:9908	WOC
154	NC_015887.1	Falconiformes	14099:14450	WOC
155	NC_015897.1	Galliformes	10686:10859,10860:11038	WEC
156	NC_015898.1	Passeriformes	9554:9903	WOC
157	NC_016679.1	Galliformes	10680:10853,10854:11032	WEC
158	NC_016723.1	Anseriformes	10579:10909	WOC
159	NC_016922.1	Anseriformes	9517:9868	WOC
160	NC_017601.1	Charadriiformes	9521:9866	WOC
161	NC_018033.1	Galliformes	10681:11032	WOC
162	NC_018034.1	Galliformes	10709:11060	WOC
163	NC_018548.1	Charadriiformes	9508:9681,9682:9860	WEC
164	JX524615.1	Psittaciformes	9492:9665,9666:9843	WEC
165	NC_018794.1	Passeriformes	9559:9910	WOC
166	NC_018795.1	Passeriformes	9552:9903	WOC
167	NC_018796.1	Passeriformes	9554:9905	WOC
168	NC_018797.1	Passeriformes	9556:9907	WOC
169	NC_018798.1	Passeriformes	9554:9905	WOC
170	NC_018799.1	Passeriformes	9554:9905	WOC
171	NC_018800.1	Passeriformes	9551:9902	WOC
172	NC_018801.1	Passeriformes	9553:9904	WOC
173	NC_018802.1	Passeriformes	9547:9898	WOC
174	NC_018803.1	Passeriformes	9562:9913	WOC
175	NC_018804.1	Passeriformes	9553:9904	WOC
176	NC_018805.1	Passeriformes	9551:9902	WOC
177	NC_018806.1	Passeriformes	9548:9899	WOC
178	NC_018807.1	Passeriformes	9554:9905	WOC
179	NC_018808.1	Passeriformes	9547:9898	WOC
180	NC_018809.1	Passeriformes	9552:9903	WOC
181	NC_018810.1	Passeriformes	9547:9898	WOC
182	NC_018811.1	Passeriformes	9553:9904	WOC
183	NC_018812.1	Passeriformes	9555:9906	WOC
184	NC_018813.1	Passeriformes	9555:9906	WOC
185	NC_018827.1	Passeriformes	9556:9907	WOC
186	NC_019664.1	Passeriformes	9609:9960	WOC
187	NC_019665.1	Passeriformes	9585:9936	WOC
188	NC_019666.1	Passeriformes	9563:9914	WOC
189	NC_019667.1	Passeriformes	9557:9908	WOC
190	NC_019668.1	Passeriformes	9562:9913	WOC
191	NC_019804.1	Psittaciformes	4139:4489	WOC
192	NC_020325.1	Psittaciformes	9512:9685,9686:9863	WEC
193	NC_020423.1	Passeriformes	9555:9906	WOC
194	NC_020424.1	Passeriformes	9563:9914	WOC
195	NC_020425.1	Passeriformes	9533:9884	WOC
196	NC_020426.1	Passeriformes	9562:9913	WOC
197	NC_020427.1	Passeriformes	9570:9921	WOC
198	NC_020429.1	Passeriformes	9563:9913	WOC
199	KC489474.1	Columbiformes	9511:9684,9685:9863	WEC
200	NC_020569.1	Gruiformes	9518:9692,9693:9870	WEC
201	NC_020570.1	Gruiformes	9519:9693,9694:9871	WEC
202	NC_020571.1	Gruiformes	9511:9685,9686:9863	WEC
203	NC_020574.1	Gruiformes	9510:9684,9685:9862	WEC
204	NC_020575.1	Gruiformes	9513:9687,9688:9865	WEC
205	NC_020576.1	Gruiformes	9512:9686,9687:9864	WEC
206	NC_020577.1	Gruiformes	9513:9687,9688:9865	WEC
207	NC_020578.1	Gruiformes	9513:9687,9688:9865	WEC
208	NC_020579.1	Gruiformes	9510:9684,9685:9862	WEC
209	NC_020580.1	Gruiformes	9507:9681,9682:9859	WEC
210	NC_020581.1	Gruiformes	9512:9686,9687:9864	WEC
211	NC_020582.1	Gruiformes	9516:9690,9691:9868	WEC
212	NC_020583.1	Galliformes	10723:10896,10897:11075	WEC
213	NC_020584.1	Galliformes	10727:10900,10901:11079	WEC
214	NC_020585.1	Galliformes	10686:10859,10860:11038	WEC
215	NC_020586.1	Galliformes	10735:10908,10909:11086	WEC
216	NC_020587.1	Galliformes	10696:10869,10870:11048	WEC
217	NC_020588.1	Galliformes	10687:10860,10861:11039	WEC
218	NC_020589.1	Galliformes	10708:10881,10882:11060	WEC
219	NC_020590.1	Galliformes	10678:10851,10852:11030	WEC
220	NC_020592.1	Psittaciformes	9549:9722,9723:9900	WEC
221	NC_020593.1	Psittaciformes	9549:9722,9723:9900	WEC
222	NC_020594.1	Psittaciformes	9549:9722,9723:9900	WEC
223	NC_020595.1	Psittaciformes	9549:9722,9723:9900	WEC
224	NC_020596.1	Passeriformes	9493:9844	WOC
225	NC_020597.1	Passeriformes	9498:9849	WOC
226	NC_020598.1	Passeriformes	9500:9851	WOC
227	NC_020599.1	Passeriformes	9495:9846	WOC
228	NC_020600.1	Passeriformes	9497:9848	WOC
229	NC_020601.1	Passeriformes	9500:9851	WOC
230	NC_020602.1	Passeriformes	9502:9853	WOC
231	NC_020603.1	Passeriformes	9497:9848	WOC
232	NC_020604.1	Passeriformes	9498:9849	WOC
233	NC_020605.1	Passeriformes	9500:9851	WOC
234	NC_020613.1	Galliformes	10707:10880,10881:11059	WEC
235	NC_020572.1	Gruiformes	9509:9683,9684:9861	WEC
236	NC_020573.1	Gruiformes	9510:9684,9685:9862	WEC
237	NC_020591.1	Galliformes	10673:10846,10847:11025	WEC
238	NC_021105.1	Passeriformes	9557:9908	WOC
239	NC_021368.1	Gruiformes	9513:9687,9688:9865	WEC
240	NC_021408.1	Passeriformes	9554:9905	WOC
241	NC_021445.1	Passeriformes	9556:9907	WOC
242	NC_021474.1	Sphenisciformes	9533:9700,9701:9884	WEC
243	NC_021621.1	Passeriformes	9544:9895	WOC
244	NC_021641.1	Passeriformes	9558:9909	WOC
245	NC_021764.1	Psittaciformes	9504:9677,9678:9855	WEC
246	NC_021771.1	Psittaciformes	9501:9674,9675:9852	WEC
247	NC_022150.1	Passeriformes	9558:9909	WOC
248	NC_022418.1	Anseriformes	9540:9715,9716:9892	WEC
249	NC_022452.1	Anseriformes	9539:9713,9714:9891	WEC
250	NC_022683.1	Galliformes	10730:10903,10904:11082	WEC
251	NC_022684.1	Galliformes	10721:10892,10893:11071	WEC
252	NC_022815.1	Passeriformes	9565:9916	WOC
253	NC_022817.1	Sphenisciformes	9553:9726,9727:9905	WEC
254	NC_022839.1	Passeriformes	9565:9916	WOC
255	NC_022840.1	Passeriformes	9568:9919	WOC
256	KF701060.1	Gruiformes	9502:9675,9676:9854	WEC
257	NC_022957.1	Falconiformes	9531:9882	WOC
258	NC_023264.1	Galliformes	10692:10865,10863:11043	WEC
259	NC_023352.1	Anseriformes	10586:10760,10761:10938	WEC
260	KF951088.1	Passeriformes	9576:9926	WOC
261	KF951092.1	Passeriformes	9575:9925	WOC
262	NC_023777.1	Charadriiformes	9513:9686,9687:9865	WEC
263	NC_023779.1	Galliformes	10693:10866,10867:11045	WEC
264	NC_023832.1	Anseriformes	10726:10899,10900:11078	WEC
265	NC_023939.1	Galliformes	10688:10861,10862:11040	WEC
266	NC_023940.1	Galliformes	10688:11039	WOC
267	NC_023946.1	Ciconiiformes	11754:11927,11928:12106	WEC
268	NC_023969.1	Anseriformes	9552:9726,9727:9904	WEC
269	NC_023981.1	Pelecaniformes	9562:9735,9736:9914	WEC
270	NC_023982.1	Gruiformes	9506:9857	WOC
271	NC_024068.1	Charadriiformes	9515:9688,9689:9867	WEC
272	NC_024048.1	Passeriformes	9550:9901	WOC
273	NC_024069.1	Charadriiformes	9516:9689,9690:9868	WEC
274	NC_024087.1	Falconiformes	13205:13554	WOC
275	NC_024107.1	Passeriformes	9498:9849	WOC
276	NC_024156.1	Trochiliformes	9532:9700,9701:9878	WEC
277	NC_024257.1	Passeriformes	9587:9938	WOC
278	NC_024266.1	Passeriformes	9583:9933	WOC
279	NC_024267.1	Passeriformes	9583:9933	WOC
280	NC_024268.1	Passeriformes	9576:9926	WOC
281	NC_024280.1	Coraciiformes	9530:9704,9705:9882	WEC
282	NC_024524.1	Passeriformes	9542:9893	WOC
283	NC_024533.1	Galliformes	10683:10856,10857:11035	WEC
284	NC_024539.1	Passeriformes	9566:9917	WOC
285	NC_024552.1	Passeriformes	9539:9890	WOC
286	NC_024553.1	Passeriformes	9555:9904	WOC
287	NC_024554.1	Galliformes	10693:10866,10867:11045	WEC
288	NC_024575.1	Pelecaniformes	9543:9717,9718:9895	WEC
289	NC_024593.1	Gruiformes	9490:9841	WOC
290	NC_024594.1	Podicipediformes	9518:9691,9692:9870	WEC
291	NC_024595.1	Anseriformes	9538:9712,9713:9890	WEC
292	NC_024602.1	Anseriformes	9537:9712,9713:9889	WEC
293	NC_024607.1	Passeriformes	9566:9917	WOC
294	NC_024615.1	Galliformes	10702:10875,10873:11053	WEC
295	NC_024616.1	Galliformes	10766:10971,10972:11118	WEC
296	NC_024617.1	Galliformes	10684:10889,10890:11036	WEC
297	NC_024618.1	Galliformes	10667:10872,10873:11019	WEC
298	NC_024619.1	Galliformes	10495:10700,10701:10846	WEC
299	NC_024620.1	Galliformes	10709:10914,10915:11061	WEC
300	NC_024631.1	Anseriformes	9540:9713,9714:9892	WEC
301	NC_024640.1	Anseriformes	10610:10784,10785:10962	WEC
302	NC_024673.1	Passeriformes	9561:9912	WOC
303	NC_024682.1	Passeriformes	9530:9880	WOC
304	NC_024698.1	Passeriformes	796:1146	WOC
305	NC_024726.1	Passeriformes	9556:9907	WOC
306	NC_024730.1	Passeriformes	9564:9915	WOC
307	NC_024750.1	Anseriformes	10589:10762,10763:10941	WEC
308	KJ834096.1	Passeriformes	9539:9890	WOC
309	NC_024821.1	Passeriformes	9583:9934	WOC
310	NC_024865.1	Passeriformes	9578:9929	WOC
311	NC_024866.1	Passeriformes	9567:9918	WOC
312	NC_024867.1	Passeriformes	9569:9919	WOC
313	NC_024868.1	Passeriformes	9552:9903	WOC
314	NC_024869.1	Passeriformes	9569:9920	WOC
315	NC_024870.1	Passeriformes	9565:9916	WOC
316	NC_024871.1	Passeriformes	9572:9923	WOC
317	NC_024872.1	Passeriformes	9540:9891	WOC
318	NC_024873.1	Passeriformes	9561:9912	WOC
319	NC_024922.1	Anseriformes	9543:9716,9717:9895	WEC
320	NC_024924.1	Passeriformes	9558:9909	WOC
321	NC_024925.1	Passeriformes	9561:9912	WOC
322	NC_025318.1	Galliformes	10658:10831,10832:11010	WEC
323	KM078788.1	Passeriformes	10802:11153	WOC
324	KM078794.1	Passeriformes	10782:11133	WOC
325	NC_025499.1	Gruiformes	9493:9666,9667:9845	WEC
326	NC_025500.1	Gruiformes	9504:9677,9678:9856	WEC
327	NC_025501.1	Gruiformes	9514:9687,9688:9866	WEC
328	NC_025502.1	Gruiformes	9509:9682,9683:9861	WEC
329	NC_025507.1	Gruiformes	9505:9678,9679:9857	WEC
330	NC_025508.1	Gruiformes	9505:9678,9679:9857	WEC
331	NC_025514.1	Charadriiformes	9531:9704,9705:9883	WEC
332	NC_025521.1	Charadriiformes	9539:9890	WOC
333	NC_025556.1	Charadriiformes	9513:9686,9687:9865	WEC
334	NC_025579.1	Falconiformes	9583:9756,9757:9935	WEC
335	NC_025580.1	Falconiformes	9535:9708,9709:9887	WEC
336	NC_025594.1	Passeriformes	10776:11127	WOC
337	NC_025595.1	Passeriformes	10786:11137	WOC
338	NC_025596.1	Passeriformes	10734:11085	WOC
339	NC_025597.1	Passeriformes	10794:11145	WOC
340	NC_025598.1	Passeriformes	10689:11040	WOC
341	NC_025600.1	Passeriformes	10782:11133	WOC
342	NC_025601.1	Passeriformes	10806:11157	WOC
343	NC_025602.1	Passeriformes	10813:11164	WOC
344	NC_025603.1	Passeriformes	9283:9634	WOC
345	NC_025604.1	Passeriformes	10771:11122	WOC
346	NC_025605.1	Passeriformes	10802:11153	WOC
347	NC_025606.1	Passeriformes	10806:11157	WOC
348	NC_025607.1	Passeriformes	10773:11124	WOC
349	NC_025608.1	Passeriformes	10807:11158	WOC
350	NC_025609.1	Passeriformes	10791:11142	WOC
351	NC_025610.1	Passeriformes	10792:11143	WOC
352	NC_025611.1	Passeriformes	10774:11125	WOC
353	NC_025612.1	Passeriformes	9562:9913	WOC
354	NC_025613.1	Passeriformes	10782:11133	WOC
355	NC_025614.1	Passeriformes	10789:11140	WOC
356	NC_025615.1	Passeriformes	10773:11124	WOC
357	NC_025616.1	Passeriformes	10781:11132	WOC
358	NC_025617.1	Passeriformes	10808:11159	WOC
359	NC_025618.1	Passeriformes	10759:11110	WOC
360	NC_025619.1	Passeriformes	10789:11140	WOC
361	NC_025620.1	Passeriformes	10803:11154	WOC
362	NC_025621.1	Passeriformes	10780:11131	WOC
363	NC_025622.1	Passeriformes	10806:11157	WOC
364	NC_025623.1	Passeriformes	10782:11133	WOC
365	NC_025624.1	Passeriformes	10805:11156	WOC
366	NC_025625.1	Passeriformes	10803:11154	WOC
367	NC_025627.1	Passeriformes	10789:11140	WOC
368	NC_025628.1	Passeriformes	10806:11157	WOC
369	NC_025630.1	Passeriformes	10803:11154	WOC
370	NC_025637.1	Charadriiformes	9531:9704,9705:9883	WEC
371	NC_025649.1	Charadriiformes	9514:9859	WOC
372	NC_025654.1	Anseriformes	9550:9723,9724:9902	WEC
373	NC_025599.1	Passeriformes	10784:11135	WOC
374	NC_025742.1	Psittaciformes	9501:9674,9675:9852	WEC
375	NC_025773.1	Caprimulgiformes	9543:9717,9718:9895	WEC
376	NC_025786.1	Trochiliformes	9541:9709,9710:9887	WEC
377	NC_025900.1	Pelecaniformes	9548:9721,9722:9900	WEC
378	NC_025911.1	Passeriformes	9565:9916	WOC
379	NC_025912.1	Passeriformes	9564:9915	WOC
380	NC_025913.1	Passeriformes	9567:9918	WOC
381	NC_025914.1	Passeriformes	9567:9918	WOC
382	NC_025915.1	Passeriformes	9565:9916	WOC
383	NC_025916.1	Pelecaniformes	9540:9713,9714:9892	WEC
384	NC_025917.1	Pelecaniformes	9536:9709,9710:9888	WEC
385	NC_025918.1	Pelecaniformes	9542:9715,9716:9894	WEC
386	NC_025919.1	Pelecaniformes	9537:9710,9711:9889	WEC
387	NC_025920.1	Pelecaniformes	9565:9738,9739:9917	WEC
388	NC_025921.1	Pelecaniformes	9551:9724,9725:9903	WEC
389	NC_025922.1	Pelecaniformes	9560:9733,9734:9912	WEC
390	NC_025923.1	Pelecaniformes	9548:9721,9722:9900	WEC
391	NC_025924.1	Pelecaniformes	9543:9716,9717:9895	WEC
392	NC_025925.1	Pelecaniformes	9537:9710,9711:9889	WEC
393	NC_025926.1	Passeriformes	9570:9921	WOC
394	NC_025927.1	Passeriformes	9565:9916	WOC
395	NC_026029.1	Psittaciformes	9494:9667,9668:9845	WEC
396	NC_026066.1	Passeriformes	9547:9898	WOC
397	NC_026067.1	Passeriformes	9557:9908	WOC
398	NC_026068.1	Passeriformes	9573:9923	WOC
399	NC_026082.1	Falconiformes	9536:9887	WOC
400	NC_026125.1	Charadriiformes	4144:4318,4319:4495	WEC
401	NC_026188.1	Procellariiformes	9516:9679,9680:9859	WEC
402	NC_026189.1	Procellariiformes	9517:9680,9681:9860	WEC
403	NC_026190.1	Procellariiformes	9519:9682,9683:9862	WEC
404	NC_026223.1	Passeriformes	9563:9914	WOC
405	KP148840.1	Passeriformes	9513:9864	WOC
406	NC_026293.1	Passeriformes	9565:9916	WOC
407	NC_026459.1	Columbiformes	9520:9693,9694:9872	WEC
408	NC_026461.1	Passeriformes	9566:9917	WOC
409	NC_026547.1	Galliformes	10682:10855,10856:11034	WEC
410	NC_026548.1	Galliformes	10689:10862,10863:11041	WEC
411	NC_026701.1	Passeriformes	9569:9920	WOC
412	NC_026715.1	Falconiformes	9592:9766,9767:9944	WEC
413	NC_026793.1	Passeriformes	9575:9926	WOC
414	NC_026783.1	Passeriformes	9561:9912	WOC
415	AY158677.2	Procellariiformes	9524:9697,9698:9876	WEC
416	EF532932.1	Phoenicopteriformes	9539:9713,9714:9891	WEC
417	NC_011716.1	Coraciiformes	9551:9725,9726:9903	WEC
418	GU071056.1	Pelecaniformes	9545:9719,9720:9897	WEC
419	NC_013806.1	Apterygiformes	9528:9702,9703:9880	WEC
420	NC_014679.1	Pelecaniformes	9521:9695,9696:9873	WEC
421	NC_014681.1	Pelecaniformes	9540:9714,9715:9892	WEC
422	NC_021137.1	Sphenisciformes	9542:9715,9716:9894	WEC
423	NC_021970.1	Strigiformes	9537:9710,9711:9889	WEC
424	NC_023787.1	Strigiformes	9522:9696,9697:9874	WEC
425	NC_023788.1	Falconiformes	9609:9783,9784:9961	WEC
426	NC_024198.1	Coraciiformes	9543:9716,9717:9894	WEC
The states of ND3 are signed with WOC: Without extra Cytosine and WEC: With extra Cytosine
